# Supplementary material for: The use of mare’s milk for yogurt ice cream and synbiotic ice cream production
Source: PLoS One. 2024 Aug 7;19(8):e0304692. doi: 10.1371/journal.pone.0304692 (PMC11305560; doi:10.1371/journal.pone.0304692)
Supplement: S1 Data — (XLSX) [file pone.0304692.s001.xlsx]

## Sheet: results used to build graphs
Colour parameters					assessment of overall sensory quality								sensory profile analysis												microbiological analysis
	L	a*	b*			consistency	taste	flavour	colour and appearance	sum			colour	colour uniformity	uniform consistency	creaminess	hard structure	smoothness	presence of clumps/granules	cream aroma	acidity	bitterness	foreing aroma			count of bacteria, log cfu/g
YO	81.59	-1.86	7.71		YO	3.5	3	4	5	15.5		YO	2	9	8	2	2	5		6	0	0	0			fermented milk	ice cream
	81.74	-1.83	7.73			4	3.5	4	5	16.5			1	9	8	5	4	5	1	6	1	0	0		YO	7.44716	7.83885
	82.15	-1.83	7.72			4.5	5	5	5	19.5			6	9	8	6	5	7	4	9	1	0	0			7.20412	7.83378
	81.2	-1.84	7.83			4	4	4.5	5	17.5			1	9	6	5	1	4	3	6	0	0	0			7.69897	7.85126
	81.46	-1.85	7.85			5	5	5	5	20			1	9	9	3	3	6	3	1	0	0	0			7.65321	7.74036
	82.61	-1.84	7.62		YO+I	3	3	4.5	5	15.5		YO+I	7	9	7	2	2	4		7	0	0	0			7.60206	7.81291
YO+I	80.39	-1.82	7.31			4	3.5	4	5	16.5			2	9	8	7	6	7	1	7	1	0	0			7.77815	7.82607
	79.75	-1.82	7.69			4	5	5	5	19			6	9	8	6	5	7	4	9	2	0	0		YO+I	7.44716	5.66276
	77.42	-1.71	7.18			4.5	4.5	4	5	18			1	9	5	3	1	7	6	5	0	0	0			7.20412	5.716
	80.4	-1.81	7.32			4	5	5	5	19			2	9	9	3	3	2	5	1	0	0	0			7.69897	5.68124
	81.21	-1.8	7.15		LCR+I	4.5	4.5	3.5	4.5	17		LCR+I	4	9	7	2	2	4		7	0	0	0			7.65321	5.81291
	81.76	-1.83	7.25			4	3	4	5	16			2	9	7	6	7	4	1	6	1	0	0			7.60206	5.62325
LCR+I	79.29	-1.93	8.28			3.5	4.5	5	4.5	17.5			6	9	7	6	5	5	7	9	1	0	0			7.77815	5.79239
	80.95	-1.93	7.91			3	3.5	4	4.5	15			1	9	6	4	1	6	7	4	0	0	0		LCR+I	7.97313	7.18752
	81.36	-1.94	8.01			4	5	5	5	19			1	9	9	7	2	7	0	5	0	0	0			8.02531	7.12057
	79.45	-1.9	8.04		LP+I	4	3.5	4	5	16.5		LP+I	3	9	7	2	2	4		6	0	0	0			8	6.98227
	78.83	-1.92	8.02			4	5	5	5	19			3	9	7	6	7	4	1	5	3	0	0			8.25527	7.03743
	81.26	-1.98	8.13			4	4	4.5	4	16.5			6	9	7	6	5	5	8	9	5	0	0			8.23805	6.98677
LP+I	79.1	-1.91	8.07			3	3	3.5	4	13.5			1	9	7	5	3	8	5	7	3	0	0			8.0569	7.07918
	79.21	-1.91	8			4	5	5	5	19			1	9	9	7	1	7	0	3	6	0	0		LP+I	7.81291	7.02531
	80.62	-1.9	7.86																							7.77815	7.07918
	79.93	-1.85	7.51																							7.8451	7.11394
	79.43	-1.93	8.02																							7.77815	7.08636
	81.24	-1.89	7.58																							7.81291	7.04139
																										7.89763	7
